# Supplementary material for: Comparative performance of ex situ artificial solid electrolyte interphases for Li metal batteries with liquid electrolytes
Source: iScience. 2021 May 21;24(6):102578. doi: 10.1016/j.isci.2021.102578 (PMC8184660; doi:10.1016/j.isci.2021.102578)
Supplement: Document S2. Tables S1 and S2 [file mmc2.xlsx]

## Sheet: Table S1
Ref.	Materials	Journal/Patent no.	Year	Corresponding author(s)/	Type	Young's Modulus	Thickness Li metal	Number of cycles	Plating current density	Cumulative plated capacity	Per-cycle plating capacity	Li fraction	Comments
				Assignee
						(GPa)	(mm)		(mA/cm2)	(Ah/cm2)	(mAh/cm2)	(total Li)
84	Au NPs Pillared rGO Film	Adv Funct Mater	2018	Zhang H., Braun P.V.	H			200	0.5	0.4	2	unspecified	Figure 4d
89	PPC+Si NPs	ACS App Mater Interfaces	2020	Li B., Li J.	H		500	325	0.5	0.325	1	0.0048	Figure 5
86	Cu3N NPs + SBR (rubber)	Adv Mater	2017	Cui Y.	H	0.81	750	200	0.5	0.2	1	0.0032	Fig S13 shows EIS and relative cycling performance are discussed in the text
75	Al2O3 RF magnetron sputtering	Energy Storage Mater	2018	Li J.	I	14.3		600	0.5	0.3	0.5	unspecified	Fig 2c
70	Polyphosphoric acid (--> Li3PO4)	Adv Mater	2016	Guo Y.-G.	I	10		150	0.5	0.15	1	unspecified	Fig S17
50	Pyrolized PAN	J Mater Chem	2017	Peng Z., Wen Z., Wang D.	O	10	0	200	0.5	0.4	2	unspecified	Figure 4c: ASEI@Cu|Li with unspecified Li foil thickness
41	Polynorbornene dioxolane	J Am Chem Soc	2017	Wang D.	O	0.37	400	75	0.5	0.075	1	0.0061	Fig 6a
87	Zn-MOF+PVA	J Mater Chem A	2020	Guo Z., Zhang Y., Zhang N.	H	7.5	25	50	1	0.15	3	unspecified	Fig 4d: ASEI@Cu|Li with pre-deposited Li (5 mAh/cm2) and unspecified Li foil thickness
90	PMMA @SiO2	ACS Central Sci	2017	Cui Y.	H		750	30	1	0.12	4	0.0259	Fig S5c: ASEI@Cu|Li
80	Li-terminated sulfonated TiO2	Nano Energy	2017	Archer L.	I			350	1	0.35	1	unspecified	Fig 2d
74	Ultrathin Al2O3 by ALD	Chem Mater	2015	Dasgupta N.	I		750	1259	1	0.31475	0.25	0.0008	Fig 2a: a large increase in the overpotential observed after ca. 950 cycles
68	Li3N layer by plasma activation	Energy Storage Mater	2019	Qiao Q., Zhou Y.	I	48		50	1	0.1	2	unspecified	Fig 3f
57	LiF magnetron sputtering	J Mater Chem A	2017	Archer L.	I			80	1	0.08	1	unspecified	Fig 3b
71	Li3PO4 magnetron sputtering	J Power Sources	2017	Li J.	I			150	1	0.15	1	unspecified	Fig 3f
64	SnF2	Nat Commun	2020	Zhou Y., Qiao Q.	I	55.6	250	425	1	0.425	1	0.0097	Fig 5b
32	beta-PVDF from PVDF in DMAc	Adv Energy Mater	2018	Wu N.-L.	O		300	250	1	0.5	2	0.0323	Fig 3e: ASEI@Cu|Li
42	Reactive polymer + LiF + GO	Nat Mater	2019	Wang D.	O	0.714	400	200	1	0.4	2	0.0121	Fig S31: authors demonstrated cycling at higher current density and aeral capacity but with a Li|3D host. Li|Li was selected herein for better comparison
44	oleic acid+diethylene triamine	ACS Energy Lett	2016	Cui Y., Bao Z.	O		750	80	1	0.24	3	0.0194	Fig S13: Cu|Li on ASEI@Cu
43	Silly Putty	J Am Chem Soc	2017	Cui Y.	O		0	40	1	0.1	2.5	unspecified	Figure S1a: Cu|Li on ASEI@Cu, but unspecified thickness Li
52	Ethylcyanoacrylate + LiNO3	Chem Mater	2017	Cui G.	O	25	150	200	1	0.2	1	0.0162	Fig 3c
27	Alginic acid+LiOH	ACS App Mater Interfaces	2019	Shi Z., Ke X., Guo Z.	O			225	1	0.225	1	unspecified	Fig 2b: increase in overpotential after 350h
38	PDMS HF treatmeny	Adv Mater	2017	Zhu J.	O		0	100	1	0.1	1	unspecified	Figure4a: Cu|Li on ASEI@Cu, but unspecified thickness Li
54	rGO P-rGO N-rGO	Nat Energy	2018	Archer L.	O		380	300	1	0.3	1	0.0064	Fig 5f
28	Poly vinyl alcohol	Nano Energy	2019	Wang D.	O		400	450	1	0.45	1	0.0061	Fig S11
35	PTFE	US10497927 B2	2019	GM Global Technology Operations LLC	O			56.25	1	0.225	4	unspecified	Fig 6: PTFE coated Li 1 M LiPF6 in EC:DEC
77	Metal chloride alloying salts	Nat Energy	2017	Nazar L.F.	I			1200	2	1.2	2	unspecified	Fig 6b: progressive increase in overpotential
91	Li3PSx + acrylate monomer	ACS Energy Lett	2019	Wang D.	H		400	400	2	0.8	2	0.0121	Fig 5a
39	PolyDOL + LiPON via ALD	Chem Mater	2017	Noked M.	H		750	111	2	0.222	2	0.0065	Fig 7a
59	Ag NPs + LiF	Adv Energy Mater	2019	Wang D., Xu W., Zhang J.-G.	I		450	325	2	0.65	2	0.0108	Fig S10
36	COF film	Adv Funct Mater	2020	Huang S., Meng Y.	O	6.8		200	2	0.2	1	unspecified	Fig 4b
29	PEO-UPyMA	Angew Chemie Int Ed	2020	Chen Y., Xiong X.	O		50	125	2	0.5	4	0.194	Fig S18
63	LiF/Cu from CuF2	Adv Mater	2018	Huang J.-Q., Li H., Zhang Q.	I	12.9	500	2000	2.5	1	0.5	0.0024	Fig 5a
34	PTFE-PVDF by RF sputtering	15/947272 (Application)	2019	GM Global Technology Operations LLC	O		90	350	2.5	3.5	10	0.2694	Fig 11B: concentrated electrolyte (4 M LiFSI in DME)
4	ARPA-E IONICS	Nat Energy	2019	Albertus P	--		< 10	500	3	1.5	3	≥ 0.80	T1
83	YSZ-g-PAN	Nano Energy	2020	Whitacre J.F., Matyjaszewski K.	H		500	1250	3	3.75	3	0.0145	Fig 4c
58	LiF (from PVDF/DMF solution)	Energy Storage Mater	2019	Zhang Q., Li Z., Wu H.	I			100	3	0.3	3	unspecified	Fig S10
62	LiF	WO/2017/222658	2017	Applied Materials, Inc	I			80	3	0.24	3	unspecified	Fig 4: calculated from graph per cycle capacity
78	GeCl4	Adv Mater	2018	He P., Zhou H.	I		200	480	3	0.48	1	0.0121	Fig 2c: performance is constant even upon exposure of coated Li metal to water
30	Perfluorinated ionomer	Joule	2017	Archer L.	O			415	3	1.245	3	unspecified	Fig 4b: nanoporous Al2O3 is added as interlayer
56	Carbon paper interlayer	Nano Energy	2018	Sun X.	O			75	3	0.375	5	unspecified	Fig 2c
51	P(BA+AN+Sty)	ACS App Mater Interfaces	2019	Zhang Y., Li W.	O		450	70	3	0.21	3	0.0162	Fig S11
49	PAN fiber array	ACS App Mater Interfaces	2017	Wu H.	O			150	3	0.45	3	unspecified	Fig 4a
37	Polymers Intrinsic Microporosity	Chem Comm	2019	Kim H., Kang Y.S.	O			200	3	0.3	1.5	unspecified	Fig 2b
85	Graphene NPs, GO, N-doped GO and Li-terminated sulfonated TiO2	US10243197 B2	2019	Korean Institute of Sci and Tech and Cornell	H			150	5	0.15	1	unspecified	Fig 14
60	NH4HF2 in DMSO	Energy Storage Mater	2019	Wu C.	I			1000	5	1	1	unspecified	Fig 6c
55	GO	ACS App Mater Interfaces	2019	Chu C.-W.	O			2000	5	2	1	unspecified	Fig 1a
53	rGO	Adv Mater	2018	Xie K., Wei B.	O			1000	5	1	1	unspecified	Fig 2c
31	PVDF-HFP + LiF	Adv Funct Mater	2018	Huang J.-Q., Li H., Zhang Q.	O	6.72		250	5	0.25	1	unspecified	Fig S6: separator-free symmetric cycling is also demonstrated at 0.2 mA/cm2 and 0.2 mAh/cm2 for 80 h in Fig S8
47	LiBAMB crosslinked network	J Mater Chem A	2019	Xiao M., Meng Y.	O		450	500	8	4	8	0.0431	Fig 3b
4	Fast charging target	Nat Energy	2019	Albertus P.	--		≤ 15	2000	10	10	5	≥ 0.80	T2

## Sheet: Table S2
Ref.	Materials	Journal/	Year	Corresponding author(s)/Assignee	Type	Thickness Li metal	Number of cycles	Cathode	Cathode diameter	Amount of electrolyte	Plating current density	Cumulative plated capacity	Per-cycle plating capacity	Fraction of Li	E/C ratio	Comments
		Patent no.
						(mm)			(mm)	(mL)	(mA/cm2)	(Ah/cm2)	(mAh/cm2)	(total)	(mL/mAh)
73	Al2O3 via ALD in ultrahigh vacuum	ACS Nano	2015	Noked M.	I	750	100	S	11		0.14	0.14	1.38	0.009		Fig 7b
50	Pyrolized PAN	J Mater Chem	2017	Peng Z., Wen Z., Wang D.	O	15	50	LFP		70	0.15	0.01	0.27	0.08	212.88	Fig 7a - th. capacity reported as 0.31 mAh/cm2
61	Ultrapure LiF and LiCO3 by ALD	WO2019236898A1	2019	Chen L.	I	50	200	NCM811			0.21	0.27	1.35	0.1099		Fig 10 - 0.1C charge 0.5C discharge 55°C
72	LiPON by sputtering in pouch cells	ACS Appl Energy Mater	2018	Xie J.	I		100	LCO	90	1182	0.25	0.2	2.04	unspecified	7.45	Fig 3 (pouch cell) - also show cycling with NCA in 7 layers pack and S, with specific energy 350-400 Wh/kg but very few stable cycles
70	Polyphosphoric acid (--> Li3PO4)	Adv Mater	2016	Guo Y.-G.	I		200	LFP			0.26	0.11	0.53	unspecified		Fig 4a
41	Polynorbornene dioxolane	J Am Chem Soc	2017	Wang D.	O	400	400	NCM523		25	0.3	0.4	1	0.0121		Fig 6d, 1 mAh/cm2 given
32	beta-PVDF from PVDF in DMAc	Adv Energy Mater	2018	Wu N.-L.	O	300	200	LFP			0.34	0.12	0.58	0.0094		Fig4a
26	LiPAA	Angew Chemie Int Ed	2018	Wen R., Guo Y.-G.	O		500	LFP			0.34	0.27	0.54	unspecified		Fig 5c
59	Ag NPs + LiF	Adv Energy Mater	2019	Wang D., Xu W., Zhang J.-G.	I	450	150	LNMO		70	0.35	0.04	0.24	0.0026	186.12	Fig S16a
31	PVDF-HFP + LiF	Adv Funct Mater	2018	Huang J.-Q., Li H., Zhang Q.	O		250	LFP	13	60	0.38	0.14	0.57	unspecified	59.82	Fig 4
51	P(BMA+AN+Sty)	ACS App Mater Interfaces	2019	Zhang Y., Li W.	O	450	800	LFP	12	70	0.43	0.19	0.24	0.0026	145.71	Fig 5a
42	Reactive polymer + LiF + GO	Nature Mat	2019	Wang D.	O	400	600	NCM523	12	14	0.5	0.6	1	0.0147	11.82	Fig S37 - 1 mAh/cm2 reported areal capacity
78	GeCl4	Adv Mater	2018	He P., Zhou H.	I	400	150	O2		70	0.6	0.05	0.3	0.0036	108.57	Fig 4b Li-O2 at limited specific capacity of 1000 mAh/g and high 2000 mA/g rate
60	NH4HF2 in DMSO	Energy Storage Mater	2019	Wu C.	I		100	LFP		60	0.63	0.02	0.2	unspecified	176.58	Fig 7b
49	PAN fiber array	ACS App Mater Interfaces	2017	Wu H.	O	10	100	LFP		50	0.77	0.12	1.23	0.3449	30.41	Fig S12
54	rGO P-rGO N-rGO	Nat Energy	2018	Archer L.	O	20	200	NCM811	12	30	0.82	0.49	2.46	0.3004	6.47	Fig 7b - a pouch cell is also demonstrated
61	Ultrapure LiF and LiCO3 by ALD	WO2019236898A1	2019	Chen L.	I		120	S		7.5	0.83	0.12	0.98	unspecified	1.49	Fig 9
28	Poly vinyl alcohol	Nano Energy	2019	Wang D.	O	400	400	NCM622	10	40	0.83	0.61	1.53	0.018	20.38	Fig 5c
28	Poly vinyl alcohol	Nano Energy	2019	Wang D.	O	400	120	NCM622	10	15	0.83	0.18	1.53	0.018	7.64	Fig 5d
28	Poly vinyl alcohol	Nano Energy	2019	Wang D.	O	400	400	LFP	10	40	0.85	0.55	1.38	0.0165	33.21	Fig 5b
32	beta-PVDF from PVDF in DMAc	Adv Energy Mater	2018	Wu N.-L.	O	300	100	LFP			0.89	0.16	1.58	0.0249		Fig S3
41	Polynorbornene dioxolane	J Am Chem Soc	2017	Wang D.	O	400	270	LFP		25	1	0.54	2	0.0245		Fig S23, 2 mAh/cm2 is given - Fig 6c shows 0.5 mA/cm2 2 mAh/cm2 400 cycles
42	Silly Putty	J Am Chem Soc	2017	Cui Y.	O	25	50	LFP		60	1	0.05	0.99	0.1558	43.83	Fig S11
26	LiPAA	Angew Chemie Int Ed	2018	Wen R., Guo Y.-G.	O	50	40	NCM111			1	0.12	3	0.2268		Fig S15
58	LiF (from PVDF/DMF solution)	Energy Storage Mater	2019	Zhang Q., Li Z., Wu H.	I		200	LCO		50	1	0.26	1.3	unspecified	16.98	Fig 4d - declared areal capacity of 1 mAh/cm2 with a loading of 10 mg/cm2
63	LiF/Cu from CuF2	Adv Mater	2018	Huang J.-Q., Li H., Zhang Q.	I	500	500	NCM523	16	80	1.09	0.63	1.26	0.0121	18.2	Fig 6b - loading is calculated at 10.55 mg/cm2
68	Li3N layer by plasma activation	Energy Storage Mater	2019	Qiao Q., Zhou Y.	I	450	100	LCO			1.1	0.06	0.55	0.0059		Fig 5a
51	P(BMA+AN+Sty)	ACS App Mater Interfaces	2019	Zhang Y., Li W.	O	450	120	NCA	12	70	1.11	0.11	0.94	0.0101	56	Fig S15
47	LiBAMB crosslinked network	J Mater Chem A	2019	Xiao M., Meng Y.	O	450	500	LFP		50	1.16	0.45	0.9	0.0097	40.25	Fig 7a
51	P(BMA+AN+Sty)	ACS App Mater Interfaces	2019	Zhang Y., Li W.	O	450	600	S	12	70	1.17	0.48	0.8	0.0085	26.41	Fig 5g
54	rGO P-rGO N-rGO	Nat Energy	2018	Archer L.	O	50	350	NCM811	12	30	1.23	0.86	2.46	0.1717	6.47	Fig 7a
56	Carbon paper interlayer	Nano Energy	2018	Sun X.	O		360	LFP	10		1.36	0.37	1.04	unspecified		Fig 4a
91	Li3PSx + acrylate monomer	ACS Energy Lett	2019	Wang D.	H	400	500	LFP		30	1.36	1.14	2.27	0.0269	10.26	Fig 4b
81	2D materials (e.g. MoS2)	US20200028149A1	2020	University North Texas	I		150	S			1.4	1.05	7	unspecified		Fig 10B - S/CNT cathode without binder
30	Perfluorinated ionomer	Joule	2017	Archer L.	O		400	NCA			2.74	1.31	3.28	unspecified		Fig 4c - nanoporous Al2O3 is used as interlayer
89	PPC+Si NPs	ACS App Mater Interfaces	2020	Li B., Li J.	H	60	50	NCM523	12	20	1.5	0.06	1.28	0.0926	11.8	Fig S15
76	Sn	WO2018118952A1	2018	Archer A. L.	I	45	110	NCA			1.51	0.18	3.03	0.2071		Fig 3C
27	Alginic acid+LiOH	ACS App Mater Interfaces	2019	Shi Z., Ke X., Guo Z.	O		1000	LFP			1.58	0.26	0.26	unspecified		Fig 3a
89	PPC+Si NPs	ACS App Mater Interfaces	2020	Li B., Li J.	H	500	200	LFP	12	60	1.7	0.27	1.35	0.013	31.22	Fig 5b
53	rGO	Adv Mater	2018	Xie K., Wei B.	O		200	LFP			1.78	0.25	1.26	unspecified		Fig 5e pouch cell
59	Ag NPs + LiF	Adv Energy Mater	2019	Wang D., Xu W., Zhang J.-G.	I	450	100	NCM333		70	1.8	0.14	1.38	0.0148	36.19	Fig 5b
54	rGO P-rGO N-rGO	Nat Energy	2018	Archer L.	O	380	500	NCM622	12	30	1.9	0.48	0.96	0.0121	13.97	Fig 6a
52	Ethylcyanoacrylate + LiNO3	Chem Mater	2017	Cui G.	O	150	500	LFP	12		2.08	0.5	1	0.0316		Fig 3d
36	COF film	Adv Funct Mater	2020	Huang S., Meng Y.	O		300	S		80	2.35	0.48	1.61	unspecified	15.87	Fig 6a
48	PEDOT-co-PEG	J Mater Chem A	2014	Wen Z.	O		300	S	14		2.51	0.86	2.87	unspecified		Fig 5c
80	Li-terminated sulfonated TiO2	Nano Energy	2017	Archer L.	I		450	S	13	30	2.51	1.49	3.3	unspecified	4.5	Fig 5g PEIrGO used as separator - th. capacity assumed (1675)
64	SnF2	Nat Commun	2020	Zhou Y., Qiao Q.	I	250	150	NCM333	12	60	2.74	0.18	1.17	0.0217	19.34	Fig 6a - also N/P 2 demonstrated 25 cycles with 50% retention
62	LiF	WO2017222658	2017	Applied Materials, Inc.	I	20	180	LCO			3	0.26	1.45	0.3545		Fig 6B
91	Li3PSx + acrylate monomer	ACS Energy Lett	2019	Wang D.	H	400	500	S		30	3.34	0.74	1.48	0.0269	8.35	Fig S15
55	GO	ACS App Mater Interfaces	2019	Chu C.-W.	O	300	800	S	13		3.35	0.96	1.2	0.0185		Fig 7
28	Poly vinyl alcohol	Nano Energy	2019	Wang D.	O	400	800	S	10	40	3.35	1.12	1.4	0.0164	16.85	Fig 5a
56	Carbon paper interlayer	Nano Energy	2018	Sun X.	O		150	S			3.86	0.41	2.7	unspecified		Fig 4d
79	LiOCl3	Nano Lett	2020	Zhao Y., Zeng H., Wang C., Deng Y.	I	30	1050	S	12	25	4.42	0.76	0.72	0.0868	10	Fig 5c
83	YSZ-g-PAN	Nano Energy	2020	Whitacre J.F., Matyjaszewski K.	H	500	50	NCA	8	50	7.84	0.18	3.6	0.0327	12.7	Fig S20
79	LiOCl3	Nano Lett	2020	Zhao Y., Zeng H., Wang C., Deng Y.	I	30	3000	S	12	25	11.52	1.12	0.37	0.0444	10	Fig 5d
4	ARPA-E IONICS	Nat Energy	2019	Albertus P		< 10	500				3	1.5	3	≥ 0.80		T1
4	Fast charging target	Nat Energy	2019	Albertus P.		< 15	2000				10	10	5	≥ 0.80		T2
